# Supplementary material for: Assessment of owner-directed aggressive behavioural tendencies of dogs in situations of possession and manipulation
Source: R Soc Open Sci. 2017 Oct 18;4(10):171040. doi: 10.1098/rsos.171040 (PMC5666282; doi:10.1098/rsos.171040)
Supplement: Raw Data [file rsos171040supp1.xlsx]

## Sheet: Descr_&_Var_names
Short description of what happens during the test: In this experiment we validated a questionnaire by two beahavior tests. The questionnaire aimed to assess the aggressive tendencies dogs show towards their owners while the two behavior tests examined the aggressive behavior of dogs in contextually relevant situations. Dogs were sorted in two groups in each behavior test based on their behavior s…
Variable short name	Measure type	Variable description			Coding
Independent
Behavior test 1 (Take away bone)	scores				Scores (0-4)
1a-'Tractable'		Dog releases bone easily			0,1,2
1b-'Possessive'		Dog only releases bone after tugging or not at all			3.4
Behavior test 2 (Roll over test)					Scores (0-3)
2a-'Reliant'		Dog show only weak escape behavior or not at all			0.1
2b-'Resistant'		Dog shows many attempts to escape or resists procedure			2.3
	scores
Dependent (measured)
Questionnaire components		Both components included 3 questionnaire items			PCA component scores
1-'Obedient'		Dog is rather easily manageable in many respects
2-'Aggressive toward owner'		Dog shows aggressive behavior toward owner on a number of occasions

## Sheet: subjects
	dogname	breed	sex	neuter	age
1	Afrika	Mixed breed	2	0	5
2	Alíz	Golden retriever	1	0	2
3	Alíz2	Boxer	1	1	8
4	Alíz3	Boxer	1	1	1
5	Ami	Golden retriever	1	0	1
6	Amper	Border collie	2	0	1
7	Argosz	Dogo Canario	2	1	4
8	Ármin	Border collie	2	1	2
9	Asszír	Golden retriever	2	0	1
10	Béla	Vizsla	2	0	1
11	Bendegúz	Dobermann	2	1	7
12	Beni	Dog de Bordeaux	2	0	2
13	Berci	Bichon havanese	2	1	2
14	Boldizsár	Golden retriever	2	0	6
15	Bori	Pumi	1	0	7
16	Bosco	French bulldog	2	0	1
17	Boszi	Mixed breed	1	1	8
18	Boxi	Boxer	1	1	3
19	Brúnó	Golden retriever	2	1	2
20	Buksi	Mixed breed	1	1
21	Cakkos	Vizsla	2	1	3
22	Csibész	Dachshund	2	0	7
23	Csipesz	Yorkshire terrier	1	0	2
24	Csipi	Mixed breed	1	1	9
25	Domi	Dogo Argentino	2	1	1
26	Dorka2	Groenendael	1	0	1
27	Drazsé	Brussels griffon	2	0	1
28	Dzsinn	German Shepherd Dog	1	1	7
29	Eperke	Pumi	1	0	8
30	Fafű	English cocker spániel	1	0	8
31	Ficere	Mixed breed	1	0	1
32	Fickó	Pumi	1	0	4
33	Flóra	Vizsla	1	1	2
34	Freddi	Sarplaninac	2	0	5
35	Frici	Mixed breed	2	1	7
36	Godot	Airedale terrier	1	0	2
37	Gréti	rottweiler	1	0	3
38	Grog	Border collie	2	0	2
39	Gyömbér	Golden retriever	1	1	4
40	Gyurma	Mixed breed	1	1	2
41	Íjjász	Vizsla	2	1	7
42	Indy	Border collie	2	0	1
43	Ixi	West highland w. terrier	1	0	2
44	Jenny	Mixed breed	1	1	12
45	Joci	Mixed breed	2	0	2
46	Kefe	Parson Russell terrier	1	0	2
47	Kíra	German Shepherd Dog	1	0	1
48	Kíra 2	Rottweiler	1	0	5
49	Kuku	Golden retriever	2	0	2
50	Lilien	West highland white terrier	1	0	1
51	Lobó	Labrador retriever	2	0	1
52	Luna	Cavalier King Charles spaniel	1	1	1
53	Lutra	Labrador retriever	2	0	4
54	Málna	Welsh terrier	1	1	1
55	Málna 2	Groenendael	1	0
56	Manka	Mixed breed	1	1	1
57	Maszat	Vizsla	1	1	7
58	Mázli	Foxterrier	1	0	4
59	Mázli2	Mixed breed	1	0	4
60	Merszi	Husky	1	0	1
61	Milord	Beagle	2	0	7
62	Monti	Boxer	2	0	1
63	Muzsika	Mixed breed	1	1	2
64	Nelli	Vizsla	1	0	6
65	Pacsi	Dachshund	2	0	3
66	Panka	Mixed breed	1	0	2
67	Panni	Beagle	1	0	1
68	Peggy	Beagle	1	1	1
69	Picúr	English cocker spániel	2	0	2
70	Pimpó	Rhodesian ridgeback	2	0	1
71	Pipacs	Vizsla	1	0	10
72	Pötyi	English cocker spániel	1	1	5
73	Prücsök	Dachshund	2	1	8
74	Ramosz	German Shepherd Dog	2	0	4
75	Rebecca	American Staffordshire Terrier	1	1	6
76	Rézi	Pumi	1	1	11
77	Rudi	Beagle	2	0	1
78	Rufusz	Gordon setter	2	0	1
79	Sarolt	Vizsla	1	1	2
80	Smafu	Mixed breed	1	0	1
81	Soma	West highland w. terrier	2	0	2
82	Szemi	Jack Russel terrier	2	0	1
83	Szimat	Mixed breed	2	0	1
84	Szumó	Mixed breed	2	1	8
85	Tádé	Pumi	2	0	1
86	Tappancs	Vizsla	1	1	5
87	Tara	American Staffordshire Terrier	1	1	2
88	Tiko	Parson Russell terrier	2	0	4
89	Toto	Dachshund	2	1	8
90	Vanda	Golden retriever	1	1	2
91	Wisky	Border collie	2	0	1
92	Zeusz	Mixed breed	2	0	5
93	Zira	Parson Russell terrier	1	0	2
94

## Sheet: raw data
					TB: Take away bone test group	RO: Roll over test group	OB: Obedient component score	ATO: Aggressive toward owner component score
dogname	breed	sex	neuter	age	TB	RO	OB	ATO
Afrika	Mixed breed	2	0	5	2	1	0.16	-0.38
Alíz	Golden retriever	1	0	2	2	1	-0.48	0.25
Alíz2	Boxer	1	1	8	1	1	1.17	-0.38
Alíz3	Boxer	1	1	1	2	1	0.27	-0.38
Ami	Golden retriever	1	0	1	2	1	-0.7	-0.38
Amper	Border collie	2	0	1	1	1	0.64	-0.38
Argosz	Dogo Canario	2	1	4	2	2	-0.22	0.02
Ármin	Border collie	2	1	2	1	1	1.02	-0.38
Asszír	golden retriever	2	0	1	2	1	0.65	-0.38
Béla	Vizsla	2	0	1	2	1	-0.99	-0.38
Bendegúz	Dobermann	2	1	7	1	1	-0.11	-0.38
Beni	Dog de Bordeaux	2	0	2	2	2	-0.61	-0.38
Berci	Bichon havanese	2	1	2	2	2	-0.09	3.58
Boldizsár	Golden retriever	2	0	6	1	2	-0.22	-0.03
Bori	Pumi	1	0	7	2	1	1.15	-0.38
Bosco	french bulldog	2	0	1	1	2	-0.15	0.25
Boszi	Mixed breed	1	1	8	1	1	-0.24	-0.38
Boxi	Boxer	1	1	3	1	2	1.2	0.88
Brúnó	Golden retriever	2	1	2	2	2	-1.59	1.05
Buksi	Mixed breed	1	1		1	1	0.47	-0.38
Cakkos	Vizsla	2	1	3	2	1	-0.02	-0.38
Csibész	dachshund	2	0	7	1	1	-0.08	-0.38
Csipesz	Yorkshire terrier	1	0	2	1	1	-0.21	-0.38
Csipi	Mixed breed	1	1	9	1	1	1.37	-0.38
Domi	Dogo Argentino	2	1	1	2	1	-0.64	-0.38
Dorka2	Groenendael	1	0	1	2	1	0.34	0.25
Drazsé	Brussels griffon	2	0	1	2	2	1.15	0.42
Dzsinn	German Shepherd Dog	1	1	7	2	1	1.02	-0.38
Eperke	Pumi	1	0	8	2	1	1.15	-0.38
Fafű	English cocker spániel	1	0	8	1	1	0.64	-0.38
Ficere	mixed breed	1	0	1	1	1	1.02	-0.38
Fickó	Pumi	1	0	4	2	1	0.39	0.02
Flóra	Vizsla	1	1	2	1	2	1.53	-0.38
Freddi	Sarplaninac	2	0	5	1	1	0.8	-0.38
Frici	Mixed breed	2	1	7	1	1	0.47	-0.38
Godot	Airedale terrier	1	0	2	2	1	-0.24	0.02
Gréti	rottweiler	1	0	3	2	1	-0.97	-0.38
Grog	Border collie	2	0	2	2	1	0.99	-0.38
Gyömbér	Golden retriever	1	1	4	2	1	0.42	-0.38
Gyurma	Mixed breed	1	1	2	2	1	0.99	-0.38
Íjjász	Vizsla	2	1	7	1	1	0.59	-0.38
Indy	Border collie	2	0	1	2	2	0.12	-0.38
Ixi	West highland w. terrier	1	0	2	1	1	0.34	-0.38
Jenny	Mixed breed	1	1	12	1	1	0.44	-0.38
Joci	Mixed breed	2	0	2	2	1	-2.84	-0.38
Kefe	Parson Russell terrier	1	0	2	2	2	0.6	0.25
Kíra	German Shepherd Dog	1	0	1	1	2	-0.63	-0.38
Kíra 2	rottweiler	1	0	5	2	1	0.45	1.28
Kuku	Golden retriever	2	0	2	2	1	0.14	-0.38
Lilien	west highland white terrier	1	0	1	1	1	0.66	0.02
Lobó	Labrador retriever	2	0	1	2	2	0.64	-0.38
Luna	Cavalier King Charles spániel	1	1	1	2	2	0.09	0.02
Lutra	Labrador retriever	2	0	4	1	1	0.79	-0.38
Málna	Welsh terrier	1	1	1	2	2	0.18	-0.38
Málna 2	Groenendael	1	0		1	1	0.62	-0.38
Manka	Mixed breed	1	1	1	1	2	-1.9	-0.38
Maszat	Vizsla	1	1	7	1	1	1.37	-0.38
Mázli	Foxterrier	1	0	4	1	1	0.8	-0.38
Mázli2	Mixed breed	1	0	4	2	1	-1.12	-0.38
Merszi	Husky	1	0	1	2	1	-0.56	-0.38
Milord	Beagle	2	0	7	1	2	1.2	-0.38
Monti	Boxer	2	0	1	2	2	-1.35	-0.38
Muzsika	Mixed breed	1	1	2	2	1	-0.09	-0.38
Nelli	Vizsla	1	0	6	2	1	-0.07	0.32
Pacsi	Dachshund	2	0	3	1	1	-0.08	-0.03
Panka	mixed breed	1	0	2	1	1	0.82	-0.38
Panni	Beagle	1	0	1	2	2	-1.67	-0.38
Peggy	Beagle	1	1	1	2	1	-2.5	1.51
Picúr	English cocker spániel	2	0	2	2	1	-1.56	-0.38
Pimpó	Rhodesian ridgeback	2	0	1	1	1	-0.41	-0.38
Pipacs	Vizsla	1	0	10	2	1	1.17	-0.03
Pötyi	English cocker spániel	1	1	5	2	1	-1.51	-0.38
Prücsök	Dachshund	2	1	8	2	1	0.65	1.02
Ramosz	German Shepherd Dog	2	0	4	1	1	0.32	-0.38
Rebecca	American Staffordshire Terrier	1	1	6	1	2	1	-0.38
Rézi	Pumi	1	1	11	1	1	-0.18	1.02
Rudi	Beagle	2	0	1	2	1	-1.41	5.6
Rufusz	Gordon setter	2	0	1	2	2	-1.74	-0.38
Sarolt	Vizsla	1	1	2	2	1	1.53	-0.38
Smafu	Mixed breed	1	0	1	2	2	0.64	-0.38
Soma	West highland w. terrier	2	0	2	2	1	-1.37	5.34
Szemi	Jack Russel terrier	2	0	1	2	1	-0.81	-0.38
Szimat	Mixed breed	2	0	1	2	2	-1.82	0.42
Szumó	Mixed breed	2	1	8	2	1	-1.2	0.02
Tádé	Pumi	2	0	1	1	1	0.25	-0.38
Tappancs	Vizsla	1	1	5	2	1	-0.77	-0.38
Tara	American Staffordshire Terrier	1	1	2	1	1	1.17	-0.38
Tiko	Parson Russell terrier	2	0	4	2	2	-2.14	0.25
Toto	Dachshund	2	1	8	2	1	0.44	-0.38
Vanda	Golden retriever	1	1	2	1	1	1.53	-0.38
Wisky	Border collie	2	0	1	1	1	-0.77	-0.38
Zeusz	Mixed breed	2	0	5	2	1	-1.34	1.12
Zira	Parson Russell terrier	1	0	2	2	2	-0.2	-0.38

## Sheet: data for analysis
Same data as 'Raw data'
